# Supplementary material for: A2DS2 Score Combined With Clinical and Neuroimaging Factors Better Predicts Stroke-Associated Pneumonia in Hyperacute Cerebral Infarction
Source: Front Neurol. 2022 Feb 4;13:800614. doi: 10.3389/fneur.2022.800614 (PMC8855060; doi:10.3389/fneur.2022.800614)
Supplement: Supplementary file 1 [file Table_1.XLSX]

## Sheet: Sheet1
examining time	Onset time/h	gender	Age	Treatment methods	SAP	Hemorrhagic transformation	Previous stroke	Allergic history	mechanical ventilation	Dysphagia	COPD	urinary tract infection	Other site infections such as respiratory tract infection	History of malignancy	coronary heart disease	Causes of stroke	Headache	Consciousness	Hyperlipidemia	Hypertension	Diabetes	Atrial fibrillation	Smoking	Alcohol drinking	Systolic BP (mmHg)	Diastolic BP (mmHg)	NIHSS score	A2DS2 score	WBC (×109/L)	Neutrophil (×109/L)	Eosinophils	Basophil	Monocyte (×109/L)	Lymphocyte (×109/L)	NLR	RBC (×1012/L)	Hemoglobin (g/L)	platelet	prothrombin time	Prothrombin activity	Fibrinogen	APTT	Albumin (g/L)	Fasting plasma glucose (mmol/L)	Scr (µmol/L)	eGFR	Calcified plaque of internal carotid artery	Responsible artery	Core infarct volume (50mL)
2018-11-13	3	1	70	4	0	0	1	0	0	0	0	1	0	0	0	1	0	0	0	1	1	0	0	0	198	88	2	0	7.2	0.589	0.008	0.001	0.051	0.351	1.67806	4.65	138	301	12.4	109	3.66	0.87	32.3	8.3	66	81.5	1	1	12847.3
2018-11-21	1	1	65	1	0	0	0	1	0	0	0	0	0	0	0	1	0	1	0	1	1	0	0	0	160	106	9	3	7.01	0.635	0.01	0.004	0.039	0.312	2.03526	4.36	129	250	13.4	93	2.47	0.9	42.9	8.1	39	106.9	1	1	2711.8
2018-11-22	5	0	73	4	1	0	1	0	0	0	0	1	0	0	0	2	0	2	0	0	0	1	0	0	137	77	8	5	6.8	0.733	0.007	0.001	0.053	0.206	3.55825	4.32	136	184	14.3	82	2.38	0.99	35.9	4	85	77.9	1	1	53472.8
2018-11-27	1	0	79	4	1	1	1	0	0	1	0	0	0	0	0	1	1	0	0	1	0	1	0	1	168	76	3	5	5.09	0.721	0.004	0.002	0.063	0.21	3.43333	3.84	120	274	13	99	2.32	0.86	39.8	5.4	88	71.7	1	1	35768
2018-11-27	5	0	50	1	0	0	0	0	0	0	0	0	0	0	0	1	0	0	0	0	0	0	1	0	165	102	5	4	9.32	0.644	0.01	0.003	0.082	0.261	2.46743	5.24	175	185	12.7	103	2.57	0.95	34.2	5.1	62	134.1	0	0	1736.8
2018-11-28	2	1	71	1	0	0	0	1	0	0	0	0	0	0	0	3	0	0	0	1	1	0	0	0	175	75	14	3	6.88	0.692	0.003	0.001	0.048	0.256	2.70312	4.71	152	232	11.5	129	4.65	0.82	32.7	11.3	39	101.8	1	2	5719.56
2018-11-28	3	0	68	3+5	0	0	0	0	0	0	0	0	0	1	0	1	0	0	0	0	0	0	0	0	182	100	11	4	9.43	0.833	0.016	0.001	0.069	0.081	10.284	4.34	140	215	12.5	107	3.95	1.02	31.6	4.9	66	109.6	1	1	30905.5
2018-11-29	7	0	52	1	1	1	0	0	0	1	0	0	0	0	0	1	0	2	0	1	0	0	0	0	144	88	24	8	8.77	0.657	0.015	0	0.063	0.265	2.47925	5.11	159	203	12.4	109	2.83	1.09	36.2	4.6	57	112.2	1	2	2183.61
2018-12-03	6	0	30	2	0	0	0	0	0	0	0	0	0	0	0	1	0	0	0	0	0	0	1	1	135	74	0	1	7.24	0.751	0.018	0.001	0.055	0.175	4.29143	4.69	154	259	13	99	2.65	0.83	40.3	4.6	51	137.1	0	1	9374.17
2018-12-06	4.5	1	79	1	1	0	0	0	0	0	0	0	0	0	0	2	0	0	0	0	0	1	0	0	145	107	8	5	7.98	0.832	0	0	0.051	0.117	7.11111	4.58	144	155	12.9	100	3.04	0.8	42.4	5.3	56	85.4	0	1	112453
2018-12-07	4	0	59	1	0	0	0	0	0	1	0	0	0	0	0	1	1	0	0	1	1	0	1	1	174	104	10	6	10.43	0.745	0.022	0.001	0.078	0.154	4.83766	5.23	155	221	11.9	119	4.01	0.89	36.4	6.3	81	91.2	1	1	335.14
2018-12-09	6	0	69	2	1	1	1	0	0	0	0	0	0	0	0	1	0	1	0	1	0	1	1	1	134	80	10	5	10.33	0.72	0.032	0.02	0.108	0.138	5.21739	4.32	129	236	12.6	105	3.27	0.95	34.2	6.4	67	106.9	1	1	197976
2018-12-12	1	0	79	4	0	0	1	0	0	0	0	0	0	0	0	1	0	0	0	1	0	0	0	0	160	75	1	2	8.38	0.806	0.01	0.004	0.056	0.124	6.5	4.58	144	166	13.1	97	2.41	0.99	31.7	4.4	72	91.3	1	1	22811
2018-12-13	1	0	65	1	0	0	0	0	0	0	0	0	0	0	0	1	0	0	0	1	0	0	1	1	175	85	2	1	6.7	0.579	0.027	0.003	0.079	0.312	1.85577	4.42	147	312	12.1	115	3.03	0.94	65.2	4.5	76	94.4	1	1	2579.72
2018-12-16	12	0	68	4	1	0	0	0	0	0	0	0	0	0	1	1	0	2	0	1	0	1	1	1	154	73	8	4	7.99	0.775	0.011	0.003	0.08	0.131	5.91603	5.19	156	215	16	67	3.58	1	39.3	5.9	117	55.3	1	2	24764.8
2018-12-20	2.5	1	59	3	0	0	0	0	0	0	0	0	0	0	0	0	1	2	0	0	0	0	0	0	165	100	27	5	14.95	0.829	0.003	0.001	0.047	0.12	6.90833	4.6	140	312	11.9	131	3.76	0.87	38.7	5.2	43	107.2	0	1	2807.74
2018-12-20	3	0	52	4	0	0	0	0	0	0	0	0	0	0	0	1	1	0	0	0	1	0	0	0	126	62	2	1	11.87	0.644	0.005	0.001	0.073	0.277	2.32491	4.94	150	199	13	104	2.53	1.02	38.1	17.1	56	113	0	2	639.86
2018-12-28	0.5	0	46	4	0	0	0	0	0	0	0	0	0	0	0	1	0	0	1	0	0	0	1	1	166	74	1	1	14.19	0.461	0.008	0.001	0.073	0.457	1.00875	4.99	159	275	13.4	97	3.29	0.96	41.5	5.5	65	130.3	1	1	3932.67
2018-12-29	2.5	0	82	4	0	0	1	0	0	0	0	0	0	0	0	1	0	0	1	1	1	0	0	0	189	82	3	2	7.83	0.613	0.009	0.003	0.066	0.309	1.98382	5.11	151	227	12.6	113	4.78	1.02	33.3	8.7	109	54.2	1	3	98.91
2019-01-05	4	0	77	4	1	0	1	0	0	0	0	0	0	1	0	2	0	0	0	1	1	1	0	1	217	103	9	6	5.94	0.749	0.015	0.002	0.061	0.173	4.32948	4.19	129	165	14.2	83	4.74	1.01	40.2	10.7	63	109.6	1	1	2253.88
2019-01-05	1	0	58	1	0	0	1	0	0	0	0	0	0	0	0	1	0	0	0	1	1	0	1	1	173	101	2	1	6.12	0.575	0.007	0.002	0.057	0.359	1.60167	5.19	150	192	12.9	100	3.71	0.99	35.2	5.3	74	102.4	1	1	708.89
2019-01-11	1.5	1	80	4	1	0	0	0	0	0	0	0	0	0	0	1	0	0	0	0	0	1	0	0	129	50	6	5	6.12	0.508	0.005	0.002	0.124	0.361	1.4072	4.28	143	116	15.6	71	4.21	1.05	31.5	4.1	79	61.5	1	1	8856.32
2019-01-11	2	0	68	4	1	0	1	0	0	0	0	0	0	0	0	1	0	0	0	1	1	0	0	0	150	98	4	1	10.23	0.668	0.007	0.001	0.066	0.258	2.58915	5.64	168	298	12.2	122	6.66	1.13	34.2	8.9	95	70.6	1	3	1856.27
2019-01-15	2	0	68	4	0	0	0	0	0	0	0	0	0	0	0	3	1	0	0	0	0	0	0	0	130	75	1	1	3.3	0.397	0.021	0	0.088	0.494	0.803644	4.2	126	134	14	88	4.08	1.04	37.4	5.9	95	71.1	0	0	2732.02
2019-01-17	6	0	71	4	0	0	0	0	0	0	0	0	0	0	0	2	1	0	0	0	0	1	1	0	120	57	3	2	9.13	0.806	0	0.001	0.068	0.125	6.448	4.19	135	132	14.3	84	2.73	0.88	39.7	5.3	74	94.1	1	1	41004.1
2019-01-21	2.5	1	58	1	0	0	0	0	0	0	0	0	0	0	0	1	0	0	0	1	0	0	0	0	133	75	7	3	5.96	0.621	0.013	0	0.059	0.307	2.0228	4.73	149	222	13.4	97	3.89	1.06	37.8	4.6	60	96.8	0	1	8064.23
2019-01-21	0.5	0	70	2+5	1	0	0	0	0	0	0	0	0	0	0	1	0	0	0	1	0	0	1	1	125	67	5	4	5.59	0.663	0.005	0.002	0.081	0.249	2.66265	4.12	133	337	12.8	108	4.31	0.91	28.8	4.7	83	82.5	1	1	144046
2019-01-26	1.5	0	50	2	1	0	0	0	0	1	0	0	0	0	0	1	0	2	0	1	0	0	0	0	175	105	15	6	10.11	0.84	0.003	0.002	0.05	0.105	8	5.08	171	237	11.9	119	3.98	0.92	40.1	6.1	79	100.1	1	1	338610
2019-01-26	1	0	68	1	0	0	1	0	0	0	0	0	0	0	0	2	0	0	0	1	0	0	1	1	164	100	4	1	4.69	0.527	0.021	0.004	0.09	0.358	1.47207	4.45	144	202	13	99	3.11	1.04	36.5	5.8	65	112.4	1	0	7830.55
2019-01-27	4.5	1	70	4	1	1	1	0	0	0	0	0	0	0	1	2	1	2	0	0	1	0	0	0	118	70	7	3	5.37	0.574	0.007	0.002	0.065	0.352	1.63068	4.61	130	243	13.4	93	4.39	0.96	38.5	11.6	43	99.3	1	1	19923.8
2019-02-03	3	0	72	4	1	0	0	0	0	1	0	0	0	0	0	1	0	1	0	1	0	0	1	1	171	96	3	3	5.24	0.715	0.006	0.002	0.042	0.235	3.04255	4.05	143	181	13.5	91	3	0.91	40.1	6.1	53	101.2	1	1	20983
2019-02-15	2.4	0	67	1	0	0	0	1	0	0	0	0	0	0	0	1	0	0	0	1	0	0	0	1	122	73	1	1	5.05	0.669	0.008	0.002	0.085	0.236	2.83475	4.74	156	282	13.7	89	2.57	0.87	35.2	4.5	55	102.5	1	0	761.8
2019-02-18	5.5	0	61	4	0	1	0	0	0	0	0	0	0	0	0	2	0	0	0	0	1	1	0	0	144	85	2	2	6.21	0.651	0.013	0.006	0.069	0.261	2.49425	4.83	148	210	12.8	102	2.77	0.97	39.7	7.3	78	94.1	1	1	18860.1
2019-02-20	0.5	0	54	1	0	0	0	0	0	0	0	0	1	0	0	1	0	0	1	1	0	0	1	0	153	97	0	1	13.67	0.86	0.003	0.003	0.045	0.089	9.66292	4.78	150	278	12.8	102	3.48	0.89	35.2	4.1	81	94.4	1	2	1669.72
2019-02-22	2.5	0	74	4	1	0	1	0	0	0	0	0	1	0	0	1	0	0	0	1	0	0	0	1	134	65	3	2	8.65	0.609	0.21	0.002	0.059	0.12	5.075	4.79	150	215	12.4	105	2.65	0.88	36.3	4.7	57	96.8	1	0	1361.95
2019-02-24	3	1	66	4	1	1	0	0	0	0	0	0	0	0	0	1	0	0	0	0	0	0	0	0	154	90	15	3	10.45	0.788	0.01	0.001	0.037	0.164	4.80488	4.26	132	309	12.5	105	2.95	0.98	39.4	6.1	53	95.3	1	1	53178.3
2019-02-26	>24	0	79	4	0	0	0	0	0	1	0	1	0	1	0	1	0	0	0	1	0	0	0	1	98	67	8	7	12.83	0.898	0	0.001	0.011	0.09	9.97778	4.82	148	343	14.3	82	5.06	1.08	33.4	7.2	357	13.3	1	0	17550.1
2019-02-27	2	0	69	4	1	0	0	0	0	0	0	0	0	0	0	1	0	0	0	1	0	0	0	0	138	70	3	1	9.66	0.637	0.009	0.001	0.087	0.266	2.39474	4.77	144	220	13.1	97	5.76	0.94	35.3	7	9.4	109.6	1	1	3926.98
2019-03-01	2	0	68	1	1	0	0	0	0	0	0	0	0	0	0	1	0	0	0	1	1	0	1	1	161	83	8	4	10.79	0.843	0.001	0.001	0.04	0.115	7.33043	5.24	165	142	12.9	100	4.96	0.82	38.8	8.5	85	81.3	1	1	232602
2019-03-01	4	1	67	4	0	0	0	0	0	0	0	0	0	0	0	1	0	0	0	1	0	0	0	0	186	90	10	3	9.17	0.874	0.002	0.001	0.037	0.086	10.1628	4.86	145	274	11.9	119	4.69	0.79	35.1	4.5	4.8	93.1	1	0	699.6
2019-03-02	1.5	0	47	4	0	0	0	0	0	0	0	0	0	0	0	3	0	0	0	0	0	0	1	1	125	94	1	1	5.01	0.609	0.02	0.002	0.092	0.277	2.19856	5.31	166	248	12.9	100	4.28	1.1	36.3	5.1	68	123.4	1	0	46.67
2019-03-04	>24	1	63	4	0	0	0	0	0	1	0	0	1	0	0	1	0	0	0	1	0	0	0	1	151	73	4	2	6.2	0.644	0.013	0.003	0.087	0.253	2.54545	4.53	137	252	12.7	104	3.53	0.99	45.2	6	66	86.2	1	1	6538.68
2019-03-09	6	0	50	4	0	0	0	0	0	0	0	0	0	0	0	1	0	0	0	1	0	0	1	1	153	95	1	1	6.87	0.6	0.019	0.001	0.108	0.272	2.20588	5.88	181	335	12.2	113	3.37	1.02	41.4	5。8	94	81.7	0	0	463.61
2019-03-10	5	0	67	4	0	1	1	0	0	0	0	0	0	0	0	1	0	0	0	1	1	0	0	1	161	87	10	3	8.23	0.778	0.006	0.004	0.069	0.143	5.44056	4.63	132	245	15.7	69	4.64	0.91	38.3	15.4	74	96.8	1	0	4113.33
2019-03-12	2	1	63	1	0	0	0	1	0	0	0	0	0	0	0	1	0	2	0	0	1	0	0	0	155	92	12	3	14.92	0.827	0.009	0.001	0.032	0.131	6.31298	3.62	109	306	12.6	105	3.77	1.01	36	9.4	74	75	1	2	15045.4
2019-03-13	3	0	85	1	0	0	0	0	0	0	0	0	0	0	1	2	0	0	0	0	0	1	0	0	160	107	6	6	3.1	0.597	0.01	0	0.103	0.29	2.05862	3.84	123	165	14.5	80	3.21	1.07	31.5	4.9	82	74.8	1	1	4334.1
2019-03-18	2	0	75	5	0	0	1	0	0	0	0	0	0	0	1	1	0	0	0	1	1	0	1	1	172	90	1	1	6.84	0.637	0.044	0	0.104	0.215	2.96279	4.04	119	181	13.4	93	5.97	1.13	35.4	7.4	91	70.8	？不确定	0	304.72
2019-03-18	5	0	50	4	0	0	0	0	0	0	0	0	0	0	0	1	0	0	0	1	1	0	1	1	126	84	1	1	7.91	0.408	0.044	0.003	0.068	0.477	0.855346	4.93	159	231	12.5	107	4.01	0.91	35.8	4.6	86	91	0	0	214.57
2019-03-19	3	0	59	4	1	0	0	0	0	0	0	0	0	0	0	1	0	0	1	1	1	0	0	0	163	93	0	1	11.87	0.646	0.024	0	0.11	0.22	2.93636	4.41	131	275	11.6	126	7.02	1.16	32	4.8	109	64.1	1	0	294.52
2019-03-23	1	0	53	4	0	0	0	0	0	0	0	0	0	0	0	1	0	0	0	1	0	0	0	1	149	103	8	4	6.4	0.609	0.003	0	0.066	0.322	1.8913	5.65	160	185	12.3	105	2.51	1.08	35.8	4.1	95	78.4	0	1	83384.9
2019-03-24	4	0	69	4	0	0	1	0	0	1	0	0	1	0	0	1	0	0	0	1	0	0	0	1	178	101	16	6	7	0.836	0.023	0	0.047	0.094	8.89362	4.85	141	200	13.2	96	3.92	1.04	38	7.1	84	81.3	1	1	162.5
2019-03-26	5.5	1	75	4	0	1	0	0	0	0	0	0	0	0	0	2	0	0	0	1	0	1	0	1	150	72	5	4	5.31	0.702	0.004	0	0.051	0.243	2.88889	4.2	134	142	13.3	94	2.17	1	37.8	5.5	74	68.5	1	0	183767
2019-03-31	1	0	72	1	0	0	0	0	0	0	0	0	0	0	0	1	0	0	0	1	0	0	1	1	200	99	2	1	4.87	0.637	0.004	0.002	0.119	0.238	2.67647	4.54	146	206	12.4	105	2.42	0.92	36.4	5.5	96	68.2	1	0	1553.96
2019-04-02	>24	1	62	4	0	0	0	0	0	0	0	0	0	0	0	1	0	0	0	0	0	1	0	0	142	85	4	1	6.12	0.465	0.028	0.005	0.069	0.433	1.0739	4.96	147	138	13.3	94	2.61	0.93	35.5	4.8	78	70.9	0	0	3311.43
2019-04-06	0.7	0	86	4	0	0	0	0	0	0	0	0	0	0	0	2	0	0	0	0	0	1	0	0	153	78	1	3	3.24	0.287	0.256	0.003	0.114	0.34	0.844118	3.95	128	133	13.1	97	2.26	1.05	38.1	4.4	62	104.2	1	1	10320.4
2019-04-08	15	1	66	4	0	0	0	0	0	0	0	0	0	0	0	1	0	1	0	1	1	0	0	0	190	84	7	3	9.69	0.734	0.011	0.003	0.064	0.188	3.90426	4.33	127	260	11.7	105	4.96	0.87	26.1	17.7	80	66.9		3	3859.44
2019-04-08	1.5	1	75	4	0	0	0	0	0	0	0	0	0	0	0	2	0	0	0	1	0	1	0	0	135	71	0	1	5.95	0.504	0.01	0.002	0.055	0.429	1.17483	4.37	138	228	12.4	109	2.43	0.85	40.4	5	66	79.2	1	1	7190.76
2019-04-09	3	0	75	1	1	0	0	0	0	0	0	0	0	0	0	1	0	0	0	0	0	0	0	0	136	76	5	4	3.05	0.581	0.003	0.003	0.108	0.305	1.90492	3.52	109	175	14.3	82	3.23	1.44	29.3	4.9	92	70.3	0	1	54945.4
2019-04-09	1	1	64	1	0	0	0	0	0	0	0	0	0	0	0	1	0	0	1	0	0	0	0	0	198	102	2	0	9.43	0.613	0.011	0.001	0.051	0.324	1.89198	5.01	146	280	11.9	119	3.68	0.76	38.4	4.4	55	95.5	0	0	6510.27
2019-04-12	>24	0	69	1	0	0	0	0	0	0	0	0	0	0	0	1	0	0	0	0	0	0	1	0	155	92	6	4	5.98	0.645	0.017	0	0.156	0.182	3.54396	5.17	165	233	14.1	84	4.31	1.25	38.6	4.4	76	92.4	0	0	1076.53
2019-04-19	2.5	0	60	1	0	0	0	1	0	0	0	0	0	0	0	1	0	0	0	1	0	0	1	1	151	101	0	1	6.09	0.765	0.039	0.003	0.053	0.14	5.46429	4.05	133	195	12.6	105	3.33	0.92	37.9	4.7	62	125.9	1	1	18883.5
2019-04-20	>24	0	68	4	0	0	0	0	0	0	0	0	0	0	0	1	0	0	0	1	1	0	0	0	191	83	1	1	5.76	0.626	0.007	0.002	0.075	0.29	2.15862	4.86	154	280	11.4	131	4.6	1.02		7.3	61		1	1	1777.43
2019-04-22	2	0	62	1	0	0	0	0	0	0	0	0	0	0	0	2	0	0	0	1	0	1	1	1	176	100	3	2	6.65	0.649	0.006	0.002	0.086	0.257	2.52529	5.18	170	204	13.5	91	3.08	0.86	36.7	6.3	84	86	1	1	9414.8
2019-04-23	4	0	56	4	0	0	0	0	0	0	0	0	0	0	0	1	0	0	0	0	0	0	1	0	135	90	6	4	8.54	0.746	0.012	0.001	0.067	0.174	4.28736	4.42	138	203	13.9	86	3.12	0.91	30	4.4	67	117.1	1	0	2752.36
2019-04-26	2.5	0	63	4	0	0	0	0	0	0	0	0	0	0	0	1	0	0	0	1	1	0	0	0	176	89	2	1	6.14	0.683	0.011	0	0.065	0.241	2.83402	4.79	150	216	12.2	113	4.17	0.86	36.2	7.8	77	94.9	1	1	7822.92
2019-04-27	1	1	72	1	0	0	0	0	0	0	0	0	0	0	0	1	0	0	0	1	1	1	0	0	216	111	9	4	10.88	0.785	0.001	0	0.083	0.131	5.99237	4.91	152	168	13.3	94	4.27	0.94	35.8	7.8	53	91.4	1	0	3808.68
2019-04-28	1.5	0	84	4	0	0	0	0	0	0	0	0	1	0	0	2	0	0	0	0	0	1	0	0	151	64	4	3	5.52	0.688	0.004	0	0.085	0.223	3.0852	3.59	95	332	13.6	90	3.16	0.94	35.4	4.3	99	60	1	0	29585.3
2019-04-29	1	0	89	4	0	0	0	0	0	0	0	0	0	0	0	1	0	0	0	1	0	1	1	1	161	81	4	3	6.42	0.42	0.014	0	0.078	0.488	0.860656	4.22	121	179	12.7	103	4.54	1.06	37.4	6.7	95	61.3	1	1	2864.1
2019-05-07	6	0	48	4	0	0	0	0	0	0	0	0	0	0	0	1	0	0	0	1	0	0	0	0	165	113	8	4	11.42	0.984	0	0	0.032	0.074	13.2973	5.1	156	229	13.3	94	3.6	1.01	39.1	4.8	76	106.4	1	1	284.38
2019-05-07	1	1	83	1	1	1	0	0	0	0	0	0	0	0	0	2	0	1	0	1	0	1	0	0	217	87	7	5	14.37	0.868	0.001	0	0.047	0.084	10.3333	3.78	114	153	13	99	4.68	0.92	33.7	7.3	146	28.5	0	1	205500
2019-05-07	1	0	70	4	1	0	1	0	0	0	1	0	0	0	0	1	0	0	0	1	1	0	1	1	162	95	1	1	5.96	0.712	0	0	0.055	0.233	3.05579	5.1	153	236	12.5	105	4.84	0.99	32	10.9	80	85.7	1	1	2153.9
2019-05-09	1	0	68	1	0	0	0	0	0	0	0	0	0	0	0	1	0	0	0	0	0	0	0	1	146	82	5	4	7.23	0.639	0.036	0.003	0.084	0.238	2.68487	4.3	134	202	11.3	134	4.37	1.09	42.5	6.9	63	116	0	0	3707.08
2019-05-09	3.5	1	58	1	1	1	0	0	0	0	0	0	0	0	1	2	0	1	0	1	0	1	0	0	155	110	11	4	12.23	0.942	0	0	0.016	0.042	22.4286	4.1	128	206	13.8	87	3.8	1.02	38.5	5.7	44	107.2	0	1	180416
2019-05-09	4	1	71	1	1	1	1	0	0	0	0	1	0	0	0	1	0	0	0	1	0	1	0	0	166	101	12	4	7.48	0.653	0.003	0.001	0.08	0.263	2.48289	4.12	136	227	13.4	93	2.91	1.14	37	6	64	84	1	1	49451.7
2019-05-12	3	0	78	1	1	0	1	0	0	0	0	0	0	0	0	1	0	1	0	1	1	0	0	0	190	110	15	5	6.64	0.727	0.023	0.003	0.075	0.172	4.22674	4.19	137	231	13.2	96	3.53	1.03	35.7	5.6	5.5	78	1	2	6713.33
2019-05-20	1	0	60	4	0	0	0	1	0	0	0	0	0	0	0	1	0	0	0	1	1	0	1	1	181	105	0	1	8.99	0.56	0.011	0.001	0.066	0.362	1.54696	5.06	176	226	11.2	137	2.87	0.89	33.7	7.8	81	90.5	0	1	71.11
2019-05-23	>24	1	62	4	0	0	0	1	0	0	0	0	0	0	0	1	0	0	0	1	0	0	0	0	173	100	3	0	4.5	0.746	0.009	0	0.049	0.196	3.80612	4.82	141	193	11.5	139	3.27	0.93	38.5	6.2	58	95.2	1	1	149.24
2019-05-24	17	0	51	5	1	0	1	0	0	0	0	0	0	0	0	1	0	0	0	1	0	0	1	1	137	85	5	4	9.18	0.774	0.001	0	0.063	0.162	4.77778	4.44	142	198	12.9	105	3.36	0.85	33.4	5.5	75	105.8	0	2	32307.1
2019-05-24	2	1	83	4	0	0	0	0	1	1	0	0	1	0	1	2	0	0	0	1	0	1	0	0	140	95	8	7	5.56	0.635	0.016	0	0.097	0.252	2.51984	3.5	111	342	13	103	5.63	0.88	30.4	4.7	90	51.1	1	1	101689
2019-05-25	4	0	70	1	1	1	1	0	0	0	0	0	0	0	0	2	0	2	0	1	1	1	0	0	129	87	22	7	13.87	0.839	0.002	0.001	0.056	0.102	8.22549	5.38	163	312	13	103	4.64	1.11	36	7.3	69	102.4	1	1	13366.5
2019-05-26	1	0	81	1	1	0	0	1	0	0	0	0	1	0	0	1	0	0	0	1	1	0	1	0	165	82	5	5	10.14	0.745	0.03	0	0.097	0.155	4.80645	4.35	133	180	14.1	87	3.34	1.13	39.2	7.3	50	96.6	1	3	873.47
2019-05-27	2	1	85	4	0	0	1	0	0	0	0	0	0	0	0	1	0	0	0	1	0	0	0	0	144	69	0	1	6.07	0.62	0.01	0	0.054	0.316	1.96203	3.55	111	241	12.6	105	4.67	0.95	33.7	5.8	85	59.9	1	1	997.43
2019-05-28	0.5	0	69	4	0	0	0	0	0	0	0	0	0	0	0	1	0	0	0	1	1	0	0	0	166	78	0	1	5.73	0.527	0.035	0.002	0.073	0.363	1.45179	5.27	157	166	11.9	105	3.39	0.87	37.3	3.2	70	101.4	1	1	145.22
2019-06-02	2	1	80	2	0	1	0	0	0	0	0	0	0	0	0	1	0	0	0	1	0	0	0	1	210	109	7	4	4.81	0.608	0.008	0	0.091	0.293	2.07509	3.9	127	210	13.1	102	4.94	0.82	28.7	5.4	44	91.8	1	1	24598.5
2019-06-04	2	0	75	4	0	1	0	0	0	0	0	0	0	0	0	2	0	0	0	0	0	1	1	1	157	79	2	2	5.18	0.687	0.012	0.02	0.089	0.21	3.27143	4.09	131	96	14.7	80	2.73	0.99	36.2	5.3	79	84	1	1	8135.27
2019-06-05	1.5	0	43	4	0	0	0	0	0	0	0	0	0	0	0	1	0	0	0	1	0	0	0	0	138	101	1	1	5.96	0.614	0.023	0	0.079	0.284	2.16197	5.41	160	181	13.3	98	2.84	0.88	41.8	4.2	101	78.1	0	0	526.89
2019-06-09	2	1	59	4	0	0	1	0	0	0	0	0	0	0	0	1	0	0	0	1	0	0	0	0	196	90	1	0	7.19	0.806	0.01	0.003	0.067	0.114	7.07018	4.98	149	135	12.3	111	4.14	0.82	39	3.9	64	92	1	0	261.24
2019-06-09	4	0	65	3	0	0	0	0	0	0	0	1	1	0	0	1	0	0	0	1	0	0	1	0	147	82	25	6	8.84	0.672	0.006	0.001	0.062	0.259	2.59459	4.63	143	261	13.3	98	2.62	1.08	37.4	4.4	76	94.4	1	1	151826
2019-06-10	3	0	63	4	0	0	1	0	0	0	0	0	0	0	0	1	0	0	0	1	1	0	1	1	160	66	11	4	6.82	0.759	0.021	0.001	0.056	0.163	4.65644	4.67	143	293	12	105	7.42	1.19	32.9	5.2	96	72.2	1	2	205.21
2019-06-14	1	0	68	4	1	0	0	0	0	1	0	1	0	0	1	1	0	0	0	1	1	1	1	0	145	95	4	4	9.61	0.735	0.002	0.001	0.077	0.185	3.97297	4.96	157	279	12.5	113	4.3	0.83	35.1	15.3	69	103.9	1	3	467.22
2019-06-14	2	0	83	6	1	0	1	0	0	0	0	0	0	0	0	1	0	0	0	1	0	0	0	0	123	85	17	7	11.1	0.828	0.009	0	0.068	0.095	8.71579	4.42	136	265	13.3	98	4.03	0.88	35.2	6.4	67	96.9	1	1	873.41
2019-06-14	1	1	71	4	0	0	0	0	0	0	0	0	0	0	0	1	0	0	0	0	1	0	0	0	132	71	1	0	7.92	0.315	0.006	0.001	0.071	0.607	0.518946	4.86	145	161	12.1	105	3.01	0.8	37	8.7	47	95.7	0	0	3479.19
2019-06-14	2	0	63	4	0	0	0	0	0	0	0	0	0	1	0	1	0	0	0	0	0	0	1	0	150	76	0	1	6.18	0.6	0.013	0.002	0.078	0.307	1.9544	3.75	132	309	12.1	105	3.06	0.84	38.4	5.2	67	111.5	1	0	3554.72
2019-06-18	4	0	73	3	1	0	0	0	0	1	0	0	0	0	0	1	0	2	0	1	0	1	1	0	179	96	17	9	9.57	0.867	0	0.001	0.066	0.066	13.1364	4.15	136	142	14.1	87	3.81	0.94	40.7	8	81	82.6	1	1	264.22
2019-06-22	2	0	69	4	0	0	0	0	0	0	0	0	0	0	0	1	0	0	0	1	0	0	1	0	152	97	1	1	4.2	0.615	0.045	0.002	0.086	0.252	2.44048	5.1	165	145	13.2	100	3.45	1.09	38	3.8	82	83.7	1	0	101.6
2019-06-22	6	0	70	4	0	1	0	1	0	0	0	0	0	0	0	1	0	0	0	1	1	0	0	0	127	74	8	4	8.55	0.677	0.014	0.002	0.084	0.223	3.03587	5.29	157	245	13.7	92	5.21	0.94	33.9	9.5	97	67.9	1	0	813.68
2019-06-24	1	1	61	1	0	0	0	0	0	0	0	0	0	0	0	1	0	0	0	1	1	0	0	0	142	79	1	0	6.42	0.717	0.008	0	0.048	0.227	3.15859	5.01	131	247	11.8	130	3.63	0.91	39.8	6.7	50	100.6	0	0	619.52
2019-06-24	1	0	59	4	0	0	0	0	0	0	0	0	0	0	0	1	0	0	1	1	0	0	0	1	155	79	0	1	6.25	0.566	0.014	0.002	0.066	0.352	1.60795	5.05	169	210	13	103	2.68	1.01	37.3	4.7	65	118.9	1	2	2945.35
2019-06-25	>24	0	71	4	0	0	0	0	0	0	0	0	0	0	1	2	0	0	0	1	0	1	0	0	180	116	14	5	6.22	0.582	0.014	0.002	0.109	0.293	1.98635	3.85	126	242	13.4	97	3.04	0.95	34.6	5.4	86	77.9	1	1	3991.46
2019-06-27	4	0	41	4	0	0	0	0	0	0	0	0	0	0	0	1	0	0	0	1	0	0	1	1	145	100	3	1	3.06	0.679	0.013	0	0.056	0.252	2.69444	4.94	161	170	12.7	109	3.01	0.93	39	5.2	52	125.9	1	1	970.06
2019-06-27	24	1	78	1	0	0	0	0	0	0	0	0	0	0	0	1	0	0	0	1	1	0	0	0	158	79	5	4	4.94	0.557	0.014	0	0.091	0.338	1.64793	4.26	126	184	14.3	85	3.12	0.96	34.8	9.5	60	84.1	1	1	3996.33
2019-06-27	10	0	42	4	0	0	1	0	0	0	0	0	0	0	0	1	0	1	0	1	1	0	1	0	113	81	13	4	5.79	0.707	0.009	0	0.066	0.218	3.24312	5.05	154	170	12.6	111	3.31	0.9	39.3	7.7	73	116.5	0	1	11730.5
2019-06-28	2	1	72	4	0	0	0	0	0	0	0	0	0	0	0	1	0	0	0	1	1	0	0	0	129	73	1	0	5.19	0.523	0.019	0.006	0.069	0.383	1.36554	4.11	132	246	12.3	105	3.34	1	39.7	6.6	70	74.8	1	0	17062.5
2019-07-02	2.5	1	78	4	1	1	0	0	0	0	0	0	0	0	1	2	0	1	0	1	1	0	0	0	166	84	16	6	10.52	0.767	0	0.001	0.04	0.192	3.99479	4.36	131	215	13.9	90	4.54	0.94	34	11.2	82	59.2	1	2	9973.47
2019-07-07	2.5	0	46	1	0	0	0	0	0	0	0	0	0	0	0	1	0	0	0	1	1	0	1	1	149	90	6	4	9.83	0.619	0.035	0.002	0.085	0.259	2.38996	5.15	163	210	12.5	113	3.42	0.76	40.2	13.1	57	117.1	0	0	37314.1
2019-07-08	1.5	0	78	1	0	0	0	1	0	0	0	0	0	0	0	1	0	0	0	1	0	0	1	1	147	89	6	5	8.75	0.603	0.057	0.001	0.096	0.243	2.48148	5.73	192	261	12.5	105	3.18	0.88	37.3	5	62	109.4	0	1	2782.85
2019-07-08	3	0	69	1	0	1	0	0	0	0	0	0	0	0	1	2	0	1	0	1	0	1	1	0	183	105	18	7	13.82	0.822	0.003	0.001	0.063	0.111	7.40541	3.93	124	451	13.5	95	7.07	1.08	31.9	7.1	80	86.3	1	1	102137
2019-07-09	3.5	1	66	1	0	0	0	0	0	0	0	0	0	0	0	1	0	0	0	1	0	0	0	0	176	89	2	0	5.26	0.649	0.011	0.008	0.053	0.279	2.32616	6.27	136	264	12.1	122	3.42	0.93	37	4.2	50	97.2	1	0	355.49
2019-07-10	3	0	80	2	1	0	0	0	1	1	0	0	0	0	0	2	0	2	0	0	0	1	0	0	152	71	25	10	7.64	0.875	0.003	0.001	0.033	0.088	9.94318	4.01	125	116	14.2	86	3.31	1.01	31.3	14.6	86	73.2	0	2	130.59
2019-07-12	0.5	0	21	4	1	0	1	0	0	0	0	0	0	0	0	1	0	1	0	1	0	0	1	1	177	101	4	1	6.29	0.57	16	0.002	0.059	0.353	1.61473	4.71	139	178	13.2	100	2.74	0.86	43.9	7.1	47	122.3	1	0	93.34
2019-07-14	4.5	1	71	1	0	0	0	0	0	1	0	0	0	0	0	2	0	0	0	0	0	1	0	0	131	82	13	6	14.42	0.9	0	0.001	0.035	0.064	14.0625	4.43	136	156	19.4	49	0.83	1.61	40.4	5.3	81	63.2	0	2	8394.88
2019-07-15	3.5	0	48	4	0	0	0	0	0	0	0	0	0	0	0	1	0	0	0	0	0	0	0	0	136	80	2	1	5.32	0.644	0.004	0	0.113	0.239	2.69456	5.18	168	195	12.8	107	3.7	1.03	40.6	4.6	63	133.4	0	0	960.77
2019-07-15	3	0	73	4	0	0	0	0	0	0	0	0	1	1	0	1	0	0	0	1	1	0	1	1	131	80	5	4	7.53	0.702	0.005	0.001	0.082	0.21	3.34286	4.6	137	188	12.7	105	4.22	0.85	38.7	4.6	106	59.7	1	1	615.68
2019-07-15	4	1	69	4	1	0	0	1	0	1	0	0	0	0	0	1	0	0	0	1	0	0	0	0	151	77	16	7	17.19	0.897	0.007	0.001	0.021	0.074	12.1216	4.45	131	249	13.1	102	3.16	0.84	37.7	5.6	66	82	1	0	7284.88
2019-07-17	6	1	49	4	0	0	0	0	0	0	0	0	0	0	0	1	0	0	0	0	0	0	0	0	120	73	4	0	9.4	0.831	0.001	0.001	0.026	0.141	5.89362	4.35	126	228	12.8	107	3.44	0.84	36.7	4.5	63	99.9	0	2	19407.4
2019-07-17	4	0	72	4	0	0	1	0	0	0	0	0	0	0	0	2	0	0	0	1	1	1	1	0	197	110	7	5	12.42	0.844	0.002	0.002	0.009	0.142	5.94366	4.82	151	156	12.3	118	5.16	0.99	36.1	7	71	97.6	1	2	34226.6
2019-07-19	1.5	0	81	1	1	1	0	0	0	0	0	0	0	0	0	1	0	0	0	1	0	0	1	1	160	85	2	2	6.2	0.654	0.039	0	0.089	0.218	3	4.67	149	199	13.3	98	3.39	0.8	36.7	4.7	67	98.3	1	2	15681.3
2019-07-20	4	1	50	4	0	0	0	1	0	0	0	0	0	0	1	2	0	0	0	0	0	0	0	0	120	84	1	0	6.91	0.781	0.012	0.003	0.049	0.155	5.03871	4.41	140	200	13.8	91	3.86	0.98	33.9	5.2	74	81.6	0	1	1381.32
2019-07-20	2	1	77	4	0	0	1	0	0	0	0	0	0	0	0	1	0	0	1	1	0	1	0	0	174	104	0	2	6.25	0.76	0.005	0.003	0.021	0.211	3.6019	4.67	144	154	12.3	118	3.38	0.9	35.5	5.3	80	61.5	1	2	91.39
2019-07-22	4.5	1	62	1	0	0	0	0	0	0	0	0	0	0	0	1	0	0	0	1	0	0	0	0	141	83	1	0	7.5	0.7	0.003	0	0.06	0.237	2.95359	4.61	134	357	11.4	142	3.73	0.86	33.9	5.2	55	96.8	1	2	964.86
2019-07-23	5	0	72	4	0	0	0	0	0	0	0	0	0	0	0	1	0	0	0	1	1	0	0	0	152	76	3	1	6.23	0.506	0.019	0	0.071	0.404	1.25248	5.17	154	128	12.9	105	3.03	0.84	39.2	8	78	87.1	1	3	1411.74
2019-07-27	1	0	71	1	1	0	0	1	0	1	0	0	0	0	0	1	0	0	0	1	0	0	1	1	160	58	5	6	9.4	0.824	0.004	0.001	0.059	0.112	7.35714	5.33	176	220	11.5	139	3.94	0.78	41.4	6.9	84	81.3	1	2	244607
2019-07-31	2	0	86	1	1	0	0	0	0	0	0	0	1	0	0	5	0	0	0	1	0	0	0	0	166	83	5	5	10.71	0.865	0.001	0	0.042	0.092	9.40217	3.86	122	134	12.1	122	2.81	0.82	34.3	4.8	102	57.1	1	3	1909.44
2019-08-01	2	0	39	4	0	0	0	0	0	0	0	0	0	0	0	1	0	0	0	1	1	0	1	0	160	102	0	1	9.93	0.653	0.053	0.001	0.06	0.233	2.80258	4.52	132	353	12.9	105	3.43	1.18	42.3	12	82	103.4	0	0	1381.32
2019-08-01	1	0	71	4	0	0	0	0	0	0	0	0	0	0	0	1	0	0	0	1	1	0	1	0	159	79	3	1	6.89	0.524	0.015	0.012	0.073	0.376	1.39362	4.77	152	277	13.8	91	3.26	0.89	37	5.7	66	107.3	0	3	1635.21
2019-08-13	1.5	0	78	1	0	0	0	0	0	0	0	0	0	0	0	1	0	0	0	0	0	0	1	1	147	76	5	5	3.93	0.488	0.038	0.005	0.181	0.288	1.69444	4.9	164	181	13.4	97	3.7	0.89	33.2	5.8	99	62.6	1	1	1980.62
2019-08-13	3	0	71	3	1	0	0	0	0	1	0	0	0	0	0	1	0	0	0	0	0	0	1	1	118	65	15	6	8.49	0.765	0.013	0.001	0.033	0.188	4.06915	4.32	136	255	13.4	97	2.46	0.91	31.6	7.9	70	100	1	1	123094
2019-08-14	2.5	1	82	4	1	0	1	0	0	0	0	0	0	0	0	1	0	0	0	0	0	0	0	0	161	66	1	1	11.49	0.864	0.001	0	0.074	0.061	14.1639	4.97	151	113	13.5	95	5.16	1.11	36.7	4.6	56	83.6	1	0	142.22
2019-08-15	0.5	0	53	4	0	0	1	0	0	0	0	0	0	0	0	2	0	0	0	1	0	0	1	0	175	110	2	1	6.66	0.33	0.045	0.002	0.093	0.53	0.622642	4.57	137	217	12.2	120	4.75	0.99	40	4.5	57	111.4	1	0	1600.48
2019-08-15	6	0	56	4	0	1	0	0	0	0	0	0	0	0	0	1	0	0	0	0	0	1	1	1	118	69	13	5	7.22	0.744	0.011	0.001	0.058	0.186	4	5	166	167	14	88	2.01	0.84	36.3	5.6	75	102.9	0	1	44494.5
2019-08-17	4	0	40	1	0	0	0	0	0	0	0	0	0	0	0	1	0	0	1	0	0	0	1	1	136	69	0	1	7.2	0.696	0.011	0	0.065	0.228	3.05263	5	155	190	12.9	105	2.92	0.83	40.7	4.7	88	94.9	0	1	10339.1
2019-08-20	6	0	68	4	1	0	1	0	0	1	0	0	0	0	1	1	0	0	0	0	1	0	1	1	105	62	1	3	9.56	0.769	0.004	0.001	0.087	0.139	5.53237	3.7	112	245	15.1	76	6.91	1.24	28.4	7.7	76	92.4	1	2	9120.35
2019-08-24	>24	0	35	4	1	0	0	0	0	1	0	0	0	0	0	1	0	1	0	1	0	0	1	1	162	79	13	5	14.71	0.634	0.003	0.001	0.053	0.309	2.05178	5.14	151	256	13.5	95	3.6	0.91	37.4	5.7	80		0	2	2762.57
2019-08-26	2.5	0	73	4	0	0	0	0	0	0	0	0	0	0	0	2	0	0	0	0	0	0	0	0	143	86	1	1	3.76	0.457	0.064	0.003	0.093	0.383	1.19321	3.45	117	136	12.7	109	3.14	0.98	37.3	4.3	84	79.1	1	1	7678.19
2019-08-27	1.5	1	82	4	0	0	0	0	0	0	0	1	0	0	1	2	0	0	0	1	1	1	0	0	172	101	4	2	6.78	0.621	0.006	0.001	0.09	0.282	2.20213	4.84	134	200	13.2	100	4.09	1.04	35.7	6.5	69	71	1	1	8175.83
2019-08-28	4.5	0	55	4	0	0	0	0	0	0	0	0	0	0	0	1	0	0	0	0	1	0	1	0	119	71	2	1	5.92	0.586	0.019	0.002	0.091	0.302	1.9404	4.57	135	221	12.5	105	3.76	0.98	38	7	79	96.6	1	1	668.15
2019-08-29	1	0	47	1	0	0	0	0	0	0	0	0	0	0	0	1	0	0	1	1	0	0	0	1	132	98	7	4	13.22	0.433	0.028	0.002	0.079	0.458	0.945415	4.98	148	270	11.9	127	2.92	0.81	38.4	3.5	68	122.5	1	0	340.76
2019-08-29	1.5	0	48	4	0	1	1	0	0	1	0	0	1	0	0	2	0	0	0	1	0	1	0	0	164	105	15	7	5.24	0.653	0.015	0.002	0.078	0.252	2.59127	4.41	141	135	21.8	41	2.65	1.14	39.3	5	118	62.5	0	1	233449
2019-08-30	1	0	49	1	0	0	0	0	0	0	0	0	0	0	0	1	0	0	0	0	0	0	1	0	113	63	3	1	5.7	0.726	0.026	0.004	0.051	0.193	3.76166	4.26	128	177	14.3	85	3.38	0.98	35.7	4.3	73	110.9	0	1	22140.6
2019-08-30	3.5	0	43	1	0	0	0	0	0	0	0	0	0	0	0	1	0	0	0	1	1	0	0	1	153	101	1	1	6.48	0.634	0.008	0	0.134	0.224	2.83036	4.35	128	223	13	103	3.43	0.88	40.1	8.7	85	96.2	0	0	1960.14
2019-08-31	1	0	87	1	0	0	0	0	0	0	0	0	0	0	0	1	0	0	0	1	0	0	1	1	165	78	17	7	6.28	0.521	0.025	0.002	0.083	0.369	1.41192	4.1	124	218	12.9	105	3.27	0.9	71.3	5.1	82	74.3	1	1	11317.7
2019-09-22	3	0	65	2	0	0	0	0	0	0	0	0	0	0	0	1	1	2	0	1	0	0	0	0	171	91	10	4	13.57	0.845	0.006	0.001	0.051	0.097	8.71134	4.95	151	104	12.2	105	3.9	0.98	35.8	4.6	79	90.1	1	0	9952.61
2019-09-24	4	0	63	4	0	0	0	0	0	0	0	0	0	0	0	1	0	0	0	1	0	0	1	1	188	94	2	1	6.74	0.671	0.007	0	0.052	0.27	2.48519	4.73	135	220	12.2	120	4.16	0.91	40.3	4.9	66	113.5	0	1	9317.42
2019-09-25	1	0	41	4	0	0	0	0	0	0	0	0	0	0	0	1	0	0	0	1	0	0	1	1	130	85	1	1	8.94	0.634	0.022	0.003	0.081	0.26	2.43846	4.9	149	258	13.1	102	2.64	0.97	41.7	4.8	54	124	0	1	10239.8
2019-09-25	3	0	59	4	0	0	0	0	0	0	0	0	0	0	0	1	0	2	0	1	0	0	1	0	151	89	7	4	11.03	0.69	0.002	0.002	0.055	0.251	2.749	4.93	147	201	13	103	2.96	0.87	36.2	6.3	76	98.5	1	1	1240.72
2019-09-25	2	1	42	4	0	0	0	0	0	0	0	0	0	1	0	1	0	0	0	1	0	0	0	0	154	95	1	0	6.3	0.781	0.006	0.002	0.032	0.179	4.36313	4.78	135	250	11.6	105	3.96	1.12	41.9	5.3	54	112.1	0	1	92.61
2019-09-27	5	1	62	1	0	0	0	0	0	0	0	0	0	0	0	1	0	0	1	0	0	0	0	0	151	91	10	3	7.73	0.773	0.001	0.001	0.036	0.189	4.08995	3.93	123	180	14.6	81	3.07	0.94	38.7	5.2	54	97.4	0	0	1452.36
2019-09-28	12	0	29	4	0	0	0	0	0	0	0	0	0	0	0	2	0	0	0	0	0	0	1	0	139	91	13	4	11.72	0.863	0.003	0	0.057	0.077	11.2078	5.15	142	268	14.2	86	3.49	1.23	37.7	3.6	65	146.8	0	0	9750.07
2019-09-29	5	0	70	4	0	0	0	0	0	0	0	0	0	0	0	1	0	0	1	0	0	0	1	1	121	69	1	1	8.5	0.778	0.039	0.002	0.055	0.126	6.1746	4.39	135	178	13.9	90	2.99	1.14	42.4	5.1	73	95.7	1	0	247.24
2019.10.1	2	0	71	4	0	0	0	0	0	0	0	0	0	0	0	1	0	0	0	1	0	0	1	0	151	88	2	1	6.63	0.619	0.036	0	0.084	0.261	2.37165	4.3	141	407	12.4	115	3.29	0.98	41.6	4.1	83	81.4	1	1	1269.58
2019.10.7	3	0	58	4	0	0	0	0	0	0	0	0	0	0	0	1	0	0	0	1	1	0	1	1	160	90	1	1	11.53	0.7888	0.005	0.001	0.056	0.15	5.25867	4.65	145	281	12.6	111	2.9	0.81	40.7	9	55	109.2	0	0	337.47
2019.11.3	3	1	49	3	1	1	0	0	0	0	0	0	0	0	0	1	0	1	0	1	0	0	0	0	135	90	17	5	10.27	0.869	0	0.001	0.024	0.106	8.19811	3.98	121	277	15.9	69	2.35	1.07	30.8	9.8	55	106.1	0	1	144503
2019.11.4	2	1	82	4	0	0	1	0	0	0	0	0	1	1	0	1	0	0	0	1	1	0	0	0	149	85	8	4	8.56	0.565	0.013	0.002	0.15	0.27	2.09259	3.7	105	412	14.6	81	5.74	1	30.2	5.6	93	49.5	1	1	111.74
2019.11.4	3	0	65	1	0	0	1	0	0	0	0	0	0	0	0	1	0	0	0	1	1	0	1	1	155	98	7	4	8.87	0.783	0.008	0.001	0.073	0.135	5.8	4.53	140	206	12.1	122	4.83	0.97	38.4	11.1	189	31.4	1	0	426.6
2019.11.5	2	1	59	4	0	0	0	1	0	0	0	0	0	0	0	2	0	0	0	0	0	1	0	0	138	76	8	4	6.14	0.515	0.011	0.002	0.049	0.423	1.21749	4.52	136	196	15	77	2.68	0.94	38.7	5.8	59	96.6	1	1	70829.7
2019.11.8	2	1	63	1	0	0	0	0	0	0	0	0	0	0	0	1	0	0	1	0	1	0	0	0	199	117	1	0	7.15	0.526	0.009	0	0.084	0.381	1.38058	4.77	141	220	12	125	3.4	0.95	40.4	7.4	49	99.9	1	0	1645.41
2019.11.12	5	1	78	2	1	0	0	0	0	0	0	0	0	0	0	2	0	1	0	1	0	1	0	0	151	100	10	4	12.93	0.698	0.004	0.001	0.07	0.227	3.07489	4.64	122	214	14.7	80	2.92	1.23	31.5	6.9	56	86	1	3	16270.4
2019.11.12	3	0	65	1	0	0	0	0	0	0	0	0	0	0	0	1	0	0	1	0	0	0	1	1	150	68	4	1	6.34	0.704	0.003	0.002	0.062	0.229	3.07424	4.55	156	195	11.8	130	3.23	0.86	38.7	4.5	83	84.9	1	1	2335.97
2019.11.13	2	0	66	4	1	0	0	0	0	1	0	0	1	0	0	1	1	0	0	1	0	0	1	1	192	87	3	3	6.32	0.559	0.028	0.002	0.076	0.335	1.66866	3.38	108	214	13	103	4.4	0.88	40.9	5.9	1087	3.8	1	2	105879
2019.11.14	〉24	1	73	4	1	0	0	0	0	1	0	0	0	0	0	1	0	1	0	1	1	0	0	0	167	70	12	5	7.34	0.667	0.01	0.001	0.05	0.272	2.45221	4.74	146	307	14.6	81	1.25	0.92	45.4	9	43	97.2	1	2	2814.05
2019.11.17	7	1	63	2	0	0	0	0	0	0	0	0	0	0	0	1	0	0	0	1	0	0	0	0	120	70	3	0	11.97	0.914	0	0.001	0.005	0.08	11.425	4.74	144	258	12.7	105	4.48	0.78	34.5	4.9	59	94	1	2	1107.02
2019.11.19	3	0	73	4	0	0	0	0	0	0	0	0	0	0	0	1	0	0	0	1	0	0	1	1	106	52	1	1	4.44	0.554	0.032	0.002	0.09	0.322	1.7205	3.96	127	244	13.9	90	5.01	1.16	35.7	7.3	109	57.7	1	0	2359.8
2019.11.20	8	0	65	4	0	0	0	0	0	0	0	0	0	0	0	1	0	0	1	1	1	0	1	1	157	81	10	4	19.46	0.81	0.008	0.001	0.061	0.12	6.75	4.99	165	342	13.1	102	3.55	1.02	41.1	5.1	73	100.5	1	0	21328.1
2019.11.21	1.5	1	70	1	0	1	0	0	0	1	0	0	0	0	1	1	0	0	0	1	0	0	0	0	189	107	11	5	5.02	0.527	0.034	0	0.092	0.347	1.51873	4.12	130	270	12.9	105	2.94	0.93	36.3	5	59	89.5	1	1	33556.2
2019.11.21	2	0	56	2	1	1	0	0	1	1	0	0	0	0	0	1	0	2	0	1	0	0	1	1	147	74	23	8	9.83	0.808	0.004	0	0.059	0.129	6.26357	4.77	141	269	12.9	105	4.02	0.88	35.1	7	92	79.8	1	2	538.33
2019.11.21	4	0	69	2	0	1	0	0	0	0	0	0	0	0	0	1	0	1	0	1	0	1	0	0	150	92	14	5	9.87	0.851	0.001	0	0.025	0.123	6.9187	4.92	159	138	13.4	97	2.44	0.9	34.4	11.7	78	88.9	1	1	66785.4
2019.11.21	few	0	73	3	0	0	1	0	0	0	0	1	0	1	0	2	0	0	0	1	1	1	0	0	157	79	7	5	8.92	0.736	0.012	0.001	0.085	0.166	4.43373	3.8	116	335	13.2	100	5.38	1.06	34	7	103	54.1	1	1	741.39
2019.11.22	3	1	71	4	0	0	1	0	0	0	0	0	0	0	0	1	0	0	0	1	1	0	0	0	164	97	1	0	6.77	0.584	0.01	0	0.059	0.347	1.683	4.19	128	227	12.4	115	3.2	0.89	37.7	6.1	59	88.8	1	2	487.57
2019.11.22	2	0	83	1	0	1	0	0	0	0	0	0	0	0	1	1	0	0	0	0	0	1	0	0	168	109	2	3	7.94	0.731	0.059	0.001	0.083	0.126	5.80159	4.94	148	193	13.4	97	3.48	1.01	35.8	4.3	93	65.2	1	1	22973.5
2019.11.24	5	1	86	4	0	0	0	0	0	0	0	0	0	0	0	1	0	0	0	1	0	0	0	1	153	82	10	4	8.19	0.808	0.001	0.007	0.035	0.149	5.42282	3.79	122	237	12.5	105	2.81	0.79	39.6	5.4	68	70.2	1	1	345.35
2019.11.24	1	0	61	1+6	0	0	0	0	0	0	0	0	0	0	0	1	0	0	0	0	1	0	1	1	190	107	3	1	6.82	0.479	0.019	0	0.075	0.427	1.12178	4.8	152	249	12	125	3.14	0.9	38.7	8.6	58	104.6	1	1	18261
2019.11.26	0.5	0	71	4	0	0	0	0	0	0	0	0	0	0	0	2	0	0	0	1	0	1	0	1	149	98	6	5	7.31	0.531	0.007	0.001	0.066	0.395	1.3443	5.1	174	177	17.5	58	3.3	1.03	72.4	5.2	69	101.7	1	1	15295.5
2019.11.30	1.5	1	84	4	0	0	0	0	0	0	0	0	0	0	0	1	0	0	0	1	0	0	0	0	152	76	0	1	10.31	0.656	0.025	0.002	0.056	0.261	2.51341	5.15	146	254	12.4	115	3.38	0.8	37.1	5.2	59	81.1	1	3	396.11
2019-12-01	4	0	65	4	1	0	0	1	0	0	0	0	0	0	0	1	0	0	1	1	0	0	1	1	150	107	6	4	10.89	0.703	0.01	0.002	0.062	0.223	3.15247	5.11	151	214	12.8	105	3.18	1.1	41.8	6.6	78	91.5	0	1	4844.58
2019-12-03	2	1	74	1	0	0	1	0	0	0	0	0	0	0	0	1	0	0	0	1	0	0	0	0	159	50	2	0	8.14	0.869	0	0.001	0.048	0.082	10.5976	4.57	137	208	13.7	92	2.84	0.89	38	5.2	43	96.5	1	0	1594.58
2019-12-04	1.5	0	70	4	1	1	0	0	1	1	0	0	0	0	1	2	0	0	0	1	0	0	1	1	147	84	8	6	7.8	0.647	0.021	0.001	0.091	0.24	2.69583	4.44	140	323	13.1	102	3.78	1.05	42.7	6.8	83	81.9	1	1	67830.2
2019-12-08	1.5	0	75	4	0	0	0	0	0	0	0	0	0	0	0	1	0	0	0	1	0	0	0	0	168	74	1	1	6.78	0.383	0.025	0.001	0.06	0.531	0.721281	4.92	141	190	12.3	118	3.92	0.87	37.5	4.6	66	105.1	1	2	1350.83
2019-12-10	2	0	51	4	0	0	0	0	0	0	0	0	0	0	0	1	0	0	1	0	0	0	1	1	154	103	7	4	9.83	0.646	0.024	0.002	0.045	0.283	2.28269	4.58	145	268	12	125	3.16	0.83	42	5.7	62	133.2	1	0	2224.3
2019-12-11	5	0	50	4	0	1	0	0	0	0	0	0	0	0	0	1	0	0	0	0	0	0	1	1	135	89	1	1	10.62	0.784	0.005	0	0.044	0.167	4.69461	4.95	166	272	12.3	105	3.32	0.86	40.4	5	61	110.7	1	1	12908.6
2019-12-12	1	0	73	4	0	0	1	1	0	0	0	0	0	0	0	1	0	0	0	1	0	0	1	1	164	91	0	1	6.82	0.342	0.023	0.001	0.106	0.528	0.647727	3.62	130	203	13.1	102	2.81	0.95	34.5	4	78	86.5	1	0	274.24
2019-12-13	4	0	49	1	1	1	0	0	0	1	0	0	0	0	0	1	0	0	0	0	1	0	0	0	141	96	14	6	22.39	0.898	0	0.001	0.042	0.059	15.2203	5.49	168	215	11.7	133	3.36	0.84	38.9	12.4	51	120	0	2	5707.85
2019-12-14	3	1	63	1	0	0	0	0	0	0	0	0	0	0	0	1	1	0	0	1	0	0	0	0	152	95	3	0	5.88	0.601	0.014	0	0.06	0.325	1.84923	4.64	143	298	12	125	3.42	1.07	38.7	9.5	51	98.6	0	0	1076.6
2019-12-14	3	1	54	4	0	0	0	0	0	0	0	0	0	0	0	1	0	0	0	1	0	0	0	0	154	85	1	0	8.02	0.831	0.002	0	0.034	0.133	6.24812	4.4	131	232	12.1	105	2.86	0.98	39.1	5.2	54	103.1	0	1	2396.94
2019-12-14	2.5	1	68	1	0	0	0	0	0	0	0	1	0	1	0	1	0	0	0	0	1	0	0	0	190	83	12	3	5.56	0.789	0.002	0.002	0.034	0.173	4.56069	3.94	115	238	14.6	81	3.28	0.95	34.8	18.3	48	97.1	1	1	9638.4
2019-12-15	>24	1	63	4	0	0	0	1	0	1	0	0	1	0	0	1	0	0	0	0	0	0	0	0	102	73	4	2	7.32	0.616	0.014	0.001	0.078	0.291	2.11684	4.52	131	173	12.1	122	3.92	1.03	28	4.7	59	94.6	1	1	70169.6
2019-12-16	5	1	91	4	1	0	1	0	0	1	0	0	0	0	0	2	0	2	0	1	0	1	0	0	183	98	2	4	5.72	0.423	0.012	0.002	0.082	0.481	0.879418	3.52	102	243	14.2	86	4.09	1.02	26.6	4.4	74	61.6	1	2	853.13
2019-12-16	2	1	69	4	0	0	0	0	0	0	0	0	0	0	0	2	0	0	0	1	0	1	0	0	159	71	5	4	6.5	0.703	0.017	0.006	0.069	0.205	3.42927	3.95	120	189	18	56	3.07	1.02	33.5	4.2	60	89.6	1	2	13693.6
2019-12-17	3.5	1	85	4	1	0	0	0	0	0	0	0	0	0	1	2	0	0	0	0	0	1	0	0	96	61	3	2	7.63	0.798	0.003	0.001	0.056	0.142	5.61972	4.67	145	160	13.5	95	2.96	0.88	33.5	3.9	117	36.7	1	0	17918.3
2019-12-17	5	1	57	5	0	0	0	0	0	0	0	0	0	0	0	1	1	0	0	0	0	0	0	1	146	70	3	0	4.82	0.816	0	0	0.041	0.143	5.70629	4.85	148	156	12.5	105	3.99	0.75	39.6	5.9	57	99.1	0	2	142.22
2019-12-18	1	1	52	1	0	0	0	0	0	0	0	0	0	0	0	1	0	0	1	0	0	0	0	0	145	90	0	0	7.13	0.538	0.038	0.001	0.049	0.374	1.4385	4.04	123	231	12.5	105	3.18	0.95	41.6	4.9	46	110.2	1	2	427.98
2019-12-21	3	0	55	1	1	0	1	0	0	0	0	0	0	0	1	2	0	0	0	1	0	0	1	0	154	92	3	1	14.06	0.875	0.001	0.001	0.05	0.073	11.9863	5.1	155	203	12.1	122	3.63	0.97	33.5	4.6	71	109.9	0	0	727.61
2019-12-22	2.5	1	87	1	0	0	1	0	0	0	0	0	0	0	0	1	0	0	0	1	0	0	0	0	150	82	2	1	7.66	0.694	0.014	0.001	0.052	0.239	2.90377	4.23	131	193	13.5	95	3.73	1.08	30.9	5.4	62	78	1	1	1212.58
2019-12-23	3	0	79	2	1	0	0	0	0	0	0	0	0	0	0	1	0	1	0	1	0	0	0	0	189	96	15	5	5.23	0.701	0.025	0.004	0.088	0.182	3.85165	3.88	89	323	14.2	86	5.27	1.14	32.3	4.8	76	85.6	1	1	178313
2019-12-25	4.5	0	66	4	0	0	0	0	0	0	0	0	0	0	0	1	0	0	0	1	0	0	1	0	166	102	2	1	6.69	0.682	0.036	0.001	0.031	0.25	2.728	4.42	137	164	12.8	105	3.87	0.89	37.3	4.6	81	86.8	0	1	298.06
2019-12-25	1	1	50	1	0	0	0	0	0	0	0	0	0	0	0	1	0	0	0	1	1	0	0	0	174	114	1	0	4.41	0.603	0.016	0	0.059	0.322	1.87267	4.67	126	239	11.9	127	3.02	0.92	40.8	6.9	73	83	0	0	1606.08
2019-12-25	2.5	1	67	4	0	0	1	0	0	0	0	0	0	0	0	1	0	0	0	1	1	0	0	0	164	90	11	3	4.98	0.592	0.002	0	0.151	0.255	2.32157	4.17	128	219	14.4	83	3.12	1.01	35.4	5.1	47	98.5	1	1	21885.3
2019-12-27	4	0	68	2+5	0	0	0	0	0	0	0	0	0	0	0	1	0	1	0	1	1	0	1	0	153	77	6	4	11.67	0.876	0.003	0	0.039	0.082	10.6829	4.47	134	264	13.4	97	4.4	0.97	39.1	6.8	82	84.3	1	1	25116.5
2019-12-27	2	0	59	1	1	0	0	0	0	0	0	0	0	0	0	1	0	0	0	1	0	0	0	1	177	110	4	1	5.92	0.579	0.032	0.002	0.078	0.309	1.87379	4.73	147	146	13.1	102	3.1	0.93	41.3	4.5	96	74.2	0	1	325
2019-12-27	7	0	60	1	1	0	0	1	1	1	0	0	0	0	0	1	0	1	1	0	0	0	1	1	147	101	10	6	6.85	0.703	0.003	0.001	0.064	0.229	3.06987	4.33	133	216	11.7	133	4	0.99	35.7	5.1	62	125	1	1	148552
2019-12-29	2	0	54	4	1	1	0	0	0	0	0	0	0	0	0	2	0	1	0	1	0	0	1	1	133	93	16	6	9.64	0.745	0.005	0.001	0.076	0.173	4.30636	4.14	129	237	15.1	76	3.14	0.98	36.4	5.6	63	128.8	0	1	143752
2019-12-29	2	1	79	4	1	0	0	0	0	0	0	0	1	0	0	1	0	0	0	1	1	0	0	0	171	76	2	1	7.78	0.679	0.018	0.001	0.073	0.229	2.96507	3.46	99	252	14.3	85	6.73	1	28.9	5.9	97	48.3	1	0	233.22
2019-12-30	5	0	55	1	0	0	0	0	0	0	0	0	0	0	0	1	0	0	0	1	1	0	1	1	135	79	0	1	16.04	0.891	0.002	0	0.028	0.079	11.2785	4.68	150	328	13.4	97	3.39	0.85	34.5	5.3	61	106.9	1	1	15279.9
2019-12-30	4	1	70	4	0	0	1	0	0	0	0	0	0	0	0	1	0	0	0	1	0	0	0	0	160	116	3	0	5.4	0.67	0.013	0.002	0.061	0.254	2.6378	4.67	142	229	11.8	130	4.62	0.75	37.9	4.8	55	91.5	1	0	101.6
2019-12-31	6	0	57	4	0	0	0	0	0	0	0	0	0	0	0	1	0	0	0	1	1	0	1	0	157	78	10	4	5.63	0.635	0.012	0	0.053	0.3	2.11667	5.12	148	188	12.9	105	4.82	0.91	35.3	9.4	67	116.3	1	1	172.64
2019-12-31	5	0	72	4	0	0	0	0	0	0	0	0	0	0	0	1	0	0	0	0	0	0	1	1	178	96	3	1	5.83	0.523	0.019	0.002	0.073	0.384	1.36198	5.18	166	191	11.9	127	2.95	0.9	35.6	5.9	83	80.8	1	0	2180.36
[truncated: 16 more columns]
